# Supplementary material for: Population spatialization at building scale based on residential population index—A case study of Qingdao city
Source: PLoS One. 2022 May 26;17(5):e0269100. doi: 10.1371/journal.pone.0269100 (PMC9135304; doi:10.1371/journal.pone.0269100)
Supplement: S1 Data — (XLS) [file pone.0269100.s001.xls]

## Sheet: 预测人口
OBJECTID	POP	POPest	WorldPop
1	56500	81109.2	57515.7
2	50300	49459.8	42314.4
3	47960	21594.1	117814
4	131500	104792	193692
5	93400	28798.8	19069.3
6	35000	29872.4	57182.9
7	90800	133483	143519
8	30100	25044.3	30084
9	16500	25701.4	24379.4
10	158000	128848	170602
11	366500	215102	196073
12	290000	256142	221924
13	81000	83903.1	65644.7
14	118000	69094.1	20097.1
15	32000	18489	38621.7
16	62000	46658.3	61592.2
17	58000	35506.9	31722.9
18	72000	38128.8	61901.7
19	140800	150527	129068
20	60000	56200.3	112053
21	64800	60299.4	93308.4
22	62800	49662.7	53403.6
23	67000	60567.3	53312.5
24	60000	35624.9	33316.8
25	60200	50433.6	62936.5
26	53600	47279	56856.9
27	160000	105913	63963.5
28	150000	101224	104414
29	74000	50421.8	18410.9
30	19400	31130.2	21837.2
31	75800	47911	112893
32	76000	58694.7	63489.2
33	45700	36166.9	33233.8
34	55000	31775.9	12660.9
35	80000	69825	76006.4
36	83171	50522.9	135561
37	40000	23775	44040
38	43000	26650.4	38374.7
39	140000	101456	42175.7
40	50000	29298.5	12757.6
41	43800	35169.1	45038.4
42	44000	34028.6	56555.1
43	40000	70302.5	232593
44	61400	99057.1	189673
45	100000	98456.7	107797
46	78700	71804.3	65760.2
47	106000	88769.1	108126
48	22000	15847.5	14991.7
49	68400	65860.5	93324.6
50	60000	57055.3	36674.6
51	145595	189647	109454
52	84000	66293.2	93140.6
53	74000	85891.6	92999.8
54	118540	135180	132376
55	63430	66769.4	24402.6
56	27000	19611.6	48844.1
57	24883	102662	35035.2
58	102000	89056.3	99330.8
59	39600	20556	24577.3
60	163000	138261	180341
61	88500	79705	88701.1
62	64600	55957.8	63430
63	100000	76249.2	63814.7
64	103000	86815.1	93516.3
65	128000	88991.4	73636.6
66	56300	58411.7	115044
67	89000	88491.3	95811.9
68	58900	44453.4	21244.9
69	24000	1902.12	22649.5
70	53700	53833.9	51480.7
71	38600	50594.9	54150.4
72	56000	134817	62019.2
73	32000	59908	65275.8
74	30300	19207.3	23988.4
75	106100	125552	152160
76	70900	47198.5	90182.1
77	41000	24771	41352.4
78	36000	16796.2	13173.7
79	85600	86720.4	99157.7
80	50000	37709.8	50889.7
81	132000	134682	129793
82	51000	36029.1	39881.2
83	49000	43708.1	21954.8
84	62900	58783	53895.2
85	162000	46289.8	79691.6
86	71000	60316.9	78191.1
87	51000	38384.2	37538.4
88	100000	63386.1	47521.7
89	127300	229276	198339
90	85894	141066	53538
91	47263	51279.7	62129.6
92	78000	57839	95243.8
93	34240	70624.2	33853.3
94	56395	50976.1	45387.6
95	101000	83981.5	124319
96	89800	114458	140812
97	200000	288606	133403
98	24000	15845.8	18650.1
99	70300	67016.8	72072.3
100	36000	111630	116964
101	49000	51693.6	12746.5
102	52500	70984	53277.4
103	100000	49483.9	67875
104	67900	72814.2	24991.4
105	19000	10048.3	7855.72
106	52000	62387.8	38637.5
107	70000	84700.9	77522.5
108	33000	26388.9	37352.6
109	54300	14459.8	1758.57
110	72000	76007.2	93581.8
111	147000	139546	378961
112	89800	80240.5	50860.2
113	31700	37693.2	31832
114	210000	134241	150793
115	42000	40123.1	42353.2
116	93000	71629.9	86739.3
117	55600	54143.8	55454
118	50000	33618.4	17837.7
119	84000	63236.3	107681
120	55000	42896.2	76689.7
121	462300	274004	196391
122	109600	76992.1	100013
123	45000	109299	142898
124	60000	55540.9	19873.5
125	3360	6160.71	79690.3
126	52000	51539.9	52062.6
127	45000	25719.6	33766
128	42000	41713	74719
129	48000	27043.6	31446.6
130	73000	118892	95106
